# Supplementary material for: Post-Carotid Artery Stenting Hyperperfusion Syndrome in a Hypotensive Patient: Case Report and Systematic Review of Literature
Source: Life (Basel). 2024 Nov 12;14(11):1472. doi: 10.3390/life14111472 (PMC11595517; doi:10.3390/life14111472)
Supplement: Supplementary file 1 [file life-14-01472-s001.zip]

Archive with 1 entries (1 files):
- life-3223802-supplementary.txt
