# Supplementary material for: Post-Carotid Artery Stenting Hyperperfusion Syndrome in a Hypotensive Patient: Case Report and Systematic Review of Literature
Source: Life (Basel). 2024 Nov 12;14(11):1472. doi: 10.3390/life14111472 (PMC11595517; doi:10.3390/life14111472)
Supplement: Supplementary file 1 [file life-14-01472-s001.zip › life-3223802-supplementary.txt]

Strings:

"cerebral hyperperfusion syndrome"[tw] AND "hypotension"[tw]
("Stroke"[Mesh] OR "Intracranial Hemorrhages"[Mesh]) AND "Hypotension"[Mesh] AND "hyperperfusion"[tw]
("Stroke"[Mesh] OR "Intracranial Hemorrhages"[Mesh]) AND "cerebral hyperperfusion syndrome"[tw]
"cerebral hyperperfusion syndrome"[tw] AND "Risk Factors"[Mesh]
"cerebral hyperperfusion syndrome"[tw] AND "Risk Factors"[tw]
"cerebral hyperperfusion syndrome"[tw] AND ("carotid revascularization"[tw] OR "carotid stenting"[tw] OR "carotid endarterectomy"[tw])
"cerebral hyperperfusion syndrome"[tw] AND ("Blood-Brain Barrier"[Mesh] OR "endothelium"[Mesh])
"cerebral hyperperfusion syndrome"[tw] AND "endothel*"[tw]
